# Supplementary material for: Phylogenetic Diversity of Lhr Proteins and Biochemical Activities of the Thermococcales aLhr2 DNA/RNA Helicase
Source: Biomolecules. 2021 Jun 26;11(7):950. doi: 10.3390/biom11070950 (PMC8301817; doi:10.3390/biom11070950)
Supplement: Supplementary file 1 [file biomolecules-11-00950-s001.zip]

Archive with 13 entries (13 files):
- FIGURE S1 v18-06.pdf
- FIGURE S2 v18-06.pdf
- FIGURE S3 v18-06.pdf
- FIGURE S4 v18-06.pdf
- FIGURE S5 v18-06.pdf
- FIGURE S6 v18-06.pdf
- FIGURE S7 V18-06.pdf
- FIGURE S8 v18-06.pdf
- FIGURE S9 v18-06.pdf
- HAjj etal biomolecules suppl files -V1806.pdf
- tableS2A-sequence-identifiers-archaeal-LHR.xlsx
- tableS2B-sequence-identifiers-bacterial-LHR.xlsx
- tableS2C-sequence-identifiers-Sfth.xlsx
